# Supplementary material for: Hybrid oncocytic tumors (HOT) in Birt-Hogg-Dubé syndrome patients: A tale of two cities: Sequencing analysis reveals dual lineage markers capturing the two cellular populations of HOT
Source: Am J Surg Pathol. Author manuscript; Available in PMC 2024 Feb 16. (PMC10871670; doi:10.1097/PAS.0000000000002152)
Supplement: Supplemental Data File (.doc, .tif, pdf, etc.)_1 [file NIHMS1940187-supplement-Supplemental_Data_File___doc___tif__pdf__etc___1.xlsx]

## Sheet: Sheet1
Supplementary Table 1. Summary of LINC01187 RNA-ISH and L1CAM IHC results in common and rare RCC subtypes in the HOT biomarker study cohort.
Tumor Type	LINC01187 RNA-ISH		L1CAM IHC
	Positivity	Pattern#	Positivity	Pattern
ccRCC	0/8 (0%)	--	0/8 (0%)	--
PRCC	0/7 (0%)	--	2/7 (29%)	2 diffuse (including 1 papillary renal neoplasm with reverse polarity with cup like morphology)
PRCC II	0/4 (0%)	--	1/4 (25%)	focal
CCPRCT	0/5 (0%)	--	2/5 (40%)	diffuse
TFE3-rearranged RCC	0/4 (0%)	--	1/4 (25%)	focal
TFEB-rearranged RCC	0/1 (0%)	--	1/1 (100%)	diffuse
TFEB-amplified RCC	0/2 (0%)	--	1/2 (50%)	diffuse
ESC-RCC	0/6 (0%)	--	7/7 (100%)	diffuse in the cystic component
ACD-RCC	0/5 (0%)	--	1/5 (20%)	intermediate and some checkered patten, cell membrane is rounder
MTSCC	0/1 (0%)	--	1/1 (100%)	focal
SDHB deficient RCC	0/1 (0%)	--	1/1 (100%)	diffuse
* One BHD-HOTcase was originally diagnosed as BHD-chRCC
^ Two BHD-RCC unclassified cases was originally diagnosed as BHD-chRCC
# Diffuse: signals presented in equal or > 75% tumor cells; focals: signals presneted in < 25% tumor cells; intermediate: singals presented in 25-75% tumor cells.
